# Supplementary material for: Effects of Hydraulic Diameters on CO2 Absorption in Flat-Plate Membrane Contactors with Inserted S-Ribbed Carbon Fiber Turbulence Promoters
Source: Membranes (Basel). 2026 Apr 30;16(5):162. doi: 10.3390/membranes16050162 (PMC13208148; doi:10.3390/membranes16050162)
Supplement: Supplementary file 1 [file membranes-16-00162-s001.zip]

Archive with 1 entries (1 files):
- membranes-4130070-supplementary.pdf
